# Supplementary material for: ﻿Flospes gen. nov. (Orthoptera, Trigonidiidae, Trigonidiinae), a genus of swordtail crickets from China, with two new species and new combinations
Source: Zookeys. 2022 Mar 24;1090:113–28. doi: 10.3897/zookeys.1090.77830 (PMC8971124; doi:10.3897/zookeys.1090.77830)
Supplement: XML Treatment for Flospes [file zookeys.1090.77830-treatment1.xml]

<!DOCTYPE tp:taxon-treatment
  PUBLIC "-//TaxonX//DTD Taxonomic Treatment Publishing DTD v0 20100105//EN" "tax-treatment-NSO.dtd">
<tp:taxon-treatment xmlns:tp="http://www.plazi.org/taxpub"><tp:treatment-meta><kwd-group><label>Taxon classification</label><kwd>
                <named-content content-type="kingdom">Animalia</named-content>
              </kwd><kwd>
                <named-content content-type="order">Orthoptera</named-content>
              </kwd><kwd>
                <named-content content-type="family">Trigonidiidae</named-content>
              </kwd></kwd-group><mixed-citation publication-type="journal"><person-group><name><surname>He</surname><given-names>Zhi-Xin</given-names></name><name><surname>Ma</surname><given-names>Li-Bin</given-names></name><name><surname>Zhang</surname><given-names>Tao</given-names></name><name><surname>Miao</surname><given-names>Xiao-Lan</given-names></name></person-group><article-title>﻿<italic><tp:taxon-name><tp:taxon-name-part taxon-name-part-type="genus" reg="Flospes">Flospes</tp:taxon-name-part></tp:taxon-name></italic> gen. nov. (<tp:taxon-name><tp:taxon-name-part taxon-name-part-type="order">Orthoptera</tp:taxon-name-part></tp:taxon-name>, <tp:taxon-name><tp:taxon-name-part taxon-name-part-type="family">Trigonidiidae</tp:taxon-name-part></tp:taxon-name>, <tp:taxon-name><tp:taxon-name-part taxon-name-part-type="subfamily">Trigonidiinae</tp:taxon-name-part></tp:taxon-name>), a genus of swordtail crickets from China, with two new species and new combinations</article-title><source>Zookeys</source><day>24</day><month>03</month><year>2022</year><volume>1090</volume><fpage>113</fpage><lpage>128</lpage><pub-id pub-id-type="doi">10.3897/zookeys.1090.77830</pub-id></mixed-citation></tp:treatment-meta><tp:nomenclature><label>﻿Genus</label><tp:taxon-name>
              <object-id xmlns:xlink="http://www.w3.org/1999/xlink" content-type="arpha" xlink:type="simple">11872F6B-4EB5-5C0B-B5B0-4476E97F52ED</object-id>
              <tp:taxon-name-part taxon-name-part-type="genus" reg="Flospes">Flospes</tp:taxon-name-part>
              <object-id xmlns:xlink="http://www.w3.org/1999/xlink" content-type="zoobank" xlink:type="simple">http://zoobank.org/33ADF11D-F7A6-4886-8061-42AB035ED6A6</object-id>
            </tp:taxon-name><tp:taxon-authority>Ma &amp; He</tp:taxon-authority><tp:taxon-status xmlns:xlink="http://www.w3.org/1999/xlink" xlink:type="simple">gen. nov.</tp:taxon-status></tp:nomenclature><tp:treatment-sec sec-type="type species" id="SECID0EDOAC"><title>Type species.</title><p><italic><tp:taxon-name><tp:taxon-name-part taxon-name-part-type="genus" reg="Amusurgus">Amusurgus</tp:taxon-name-part><tp:taxon-name-part taxon-name-part-type="species" reg="fujianensis">fujianensis</tp:taxon-name-part></tp:taxon-name></italic> (=<italic><tp:taxon-name><tp:taxon-name-part taxon-name-part-type="genus" reg="Flospes">Flospes</tp:taxon-name-part><tp:taxon-name-part taxon-name-part-type="species" reg="fujianensis">fujianensis</tp:taxon-name-part></tp:taxon-name></italic>).</p></tp:treatment-sec><tp:treatment-sec sec-type="etymology" id="SECID0E6OAC"><title>Etymology.</title><p>The genus name “<tp:taxon-name><tp:taxon-name-part taxon-name-part-type="genus" reg="Flospes">Flospes</tp:taxon-name-part></tp:taxon-name>” is a Latin word (= flower), which refers to the colorful body of the members of the genus (the fore and median femora are proximally black and distally white, the hind femur bears a dark brown band, and the cercus is black and white).</p></tp:treatment-sec><tp:treatment-sec sec-type="diagnosis" id="SECID0ELPAC"><title>Diagnosis.</title><p>Head almost as wide as anterior margin of pronotum. Frons slightly convex. Maxillary palpi black and white. Tegmen similar in both sexes (male lack of stridulatory apparatus). The internal tympanum large and long-oval, and the external one replaced by a small pit. The hind tibia bears three pairs of dorsal spurs. The legs and cercus black and white. The lateral lobes of epiphallus rod-like and ectoparamere enormously enlarged (much wider than epiphallic lateral lobe). The apex of female ovipositor expanded, blade-like and reddish brown.</p></tp:treatment-sec><tp:treatment-sec sec-type="remarks" id="SECID0EQPAC"><title>Remarks.</title><p>Similar to <italic><tp:taxon-name><tp:taxon-name-part taxon-name-part-type="genus" reg="Amusurgus">Amusurgus</tp:taxon-name-part></tp:taxon-name></italic>, the members of them are silent, pubescent and bearing rod-like epiphallic lateral lobes, but the species of the new has colorful legs and cercus, as well as ectoparamere that is enormously enlarged and almost membranous. The new genus is distinguished from <italic><tp:taxon-name><tp:taxon-name-part taxon-name-part-type="genus" reg="Sectus">Sectus</tp:taxon-name-part></tp:taxon-name></italic> by the absence of stridulatory apparatus and the presence epiphallic lobes. It differs from the genus <italic><tp:taxon-name><tp:taxon-name-part taxon-name-part-type="genus" reg="Metiochodes">Metiochodes</tp:taxon-name-part></tp:taxon-name></italic> Chopard, 1932 in that its ectoparamere is enlarged and membranous.</p></tp:treatment-sec></tp:taxon-treatment>
