# Supplementary material for: ﻿Flospes gen. nov. (Orthoptera, Trigonidiidae, Trigonidiinae), a genus of swordtail crickets from China, with two new species and new combinations
Source: Zookeys. 2022 Mar 24;1090:113–28. doi: 10.3897/zookeys.1090.77830 (PMC8971124; doi:10.3897/zookeys.1090.77830)
Supplement: XML Treatment for Flospes denticulatus [file zookeys.1090.77830-treatment2.xml]

<!DOCTYPE tp:taxon-treatment
  PUBLIC "-//TaxonX//DTD Taxonomic Treatment Publishing DTD v0 20100105//EN" "tax-treatment-NSO.dtd">
<tp:taxon-treatment xmlns:tp="http://www.plazi.org/taxpub"><tp:treatment-meta><kwd-group><label>Taxon classification</label><kwd>
                <named-content content-type="kingdom">Animalia</named-content>
              </kwd><kwd>
                <named-content content-type="order">Orthoptera</named-content>
              </kwd><kwd>
                <named-content content-type="family">Trigonidiidae</named-content>
              </kwd></kwd-group><mixed-citation publication-type="journal"><person-group><name><surname>He</surname><given-names>Zhi-Xin</given-names></name><name><surname>Ma</surname><given-names>Li-Bin</given-names></name><name><surname>Zhang</surname><given-names>Tao</given-names></name><name><surname>Miao</surname><given-names>Xiao-Lan</given-names></name></person-group><article-title>﻿<italic><tp:taxon-name><tp:taxon-name-part taxon-name-part-type="genus" reg="Flospes">Flospes</tp:taxon-name-part></tp:taxon-name></italic> gen. nov. (<tp:taxon-name><tp:taxon-name-part taxon-name-part-type="order">Orthoptera</tp:taxon-name-part></tp:taxon-name>, <tp:taxon-name><tp:taxon-name-part taxon-name-part-type="family">Trigonidiidae</tp:taxon-name-part></tp:taxon-name>, <tp:taxon-name><tp:taxon-name-part taxon-name-part-type="subfamily">Trigonidiinae</tp:taxon-name-part></tp:taxon-name>), a genus of swordtail crickets from China, with two new species and new combinations</article-title><source>Zookeys</source><day>24</day><month>03</month><year>2022</year><volume>1090</volume><fpage>113</fpage><lpage>128</lpage><pub-id pub-id-type="doi">10.3897/zookeys.1090.77830</pub-id></mixed-citation></tp:treatment-meta><tp:nomenclature><label>﻿</label><tp:taxon-name>
              <object-id xmlns:xlink="http://www.w3.org/1999/xlink" content-type="arpha" xlink:type="simple">43468707-4AAC-57EE-97BC-341E5DAF5C6D</object-id>
              <tp:taxon-name-part taxon-name-part-type="genus" reg="Flospes">Flospes</tp:taxon-name-part>
              <tp:taxon-name-part taxon-name-part-type="species" reg="denticulatus">denticulatus</tp:taxon-name-part>
            </tp:taxon-name><tp:taxon-status xmlns:xlink="http://www.w3.org/1999/xlink" xlink:type="simple">comb. nov.</tp:taxon-status><tp:nomenclature-citation-list><tp:nomenclature-citation><tp:taxon-name>
                  <tp:taxon-name-part taxon-name-part-type="genus" reg="Metiochodes">Metiochodes</tp:taxon-name-part>
                  <tp:taxon-name-part taxon-name-part-type="species" reg="denticulatus">denticulatus</tp:taxon-name-part>
                </tp:taxon-name><comment>Liu &amp; Shi, 2011: 2</comment></tp:nomenclature-citation></tp:nomenclature-citation-list></tp:nomenclature><tp:treatment-sec sec-type="Holotype information" id="SECID0EJIAE"><title>Holotype information.</title><p>Type locality: China. Guizhou, Rongjiang, Xiaodanjiang. Deposited at Hebei University Museum (HBUM), Hebei, China (not examined).</p></tp:treatment-sec><tp:treatment-sec sec-type="distribution" id="SECID0EOIAE"><title>Distribution</title><p>(Fig. <xref ref-type="fig" rid="F1">1</xref>). China (Guizhou).</p><fig id="F1" position="float" orientation="portrait"><object-id xmlns:xlink="http://www.w3.org/1999/xlink" content-type="doi" xlink:type="simple">10.3897/zookeys.1090.77830.figure1</object-id><object-id xmlns:xlink="http://www.w3.org/1999/xlink" content-type="arpha" xlink:type="simple">B6C64777-7676-5A9E-BB3D-1E58FA77AE55</object-id><label>Figure 1.</label><caption><p>Distribution of <italic><tp:taxon-name><tp:taxon-name-part taxon-name-part-type="genus" reg="Flospes">Flospes</tp:taxon-name-part></tp:taxon-name></italic> species in China.</p></caption><graphic xmlns:xlink="http://www.w3.org/1999/xlink" xlink:href="zookeys-1090-113-g001.jpg" position="float" orientation="portrait" xlink:type="simple" id="oo_663179.jpg"><uri content-type="original_file" xlink:type="simple">https://binary.pensoft.net/fig/663179</uri></graphic></fig></tp:treatment-sec><tp:treatment-sec sec-type="remarks" id="SECID0EMJAE"><title>Remarks.</title><p>This species was initially arranged in the genus <italic><tp:taxon-name><tp:taxon-name-part taxon-name-part-type="genus" reg="Metiochodes">Metiochodes</tp:taxon-name-part></tp:taxon-name></italic>, and its features of appearance and male genitalia are consistent with the characteristics of the new genus.</p></tp:treatment-sec></tp:taxon-treatment>
