# Supplementary material for: ﻿Flospes gen. nov. (Orthoptera, Trigonidiidae, Trigonidiinae), a genus of swordtail crickets from China, with two new species and new combinations
Source: Zookeys. 2022 Mar 24;1090:113–28. doi: 10.3897/zookeys.1090.77830 (PMC8971124; doi:10.3897/zookeys.1090.77830)
Supplement: XML Treatment for Flospes fujianensis [file zookeys.1090.77830-treatment3.xml]

<!DOCTYPE tp:taxon-treatment
  PUBLIC "-//TaxonX//DTD Taxonomic Treatment Publishing DTD v0 20100105//EN" "tax-treatment-NSO.dtd">
<tp:taxon-treatment xmlns:tp="http://www.plazi.org/taxpub"><tp:treatment-meta><kwd-group><label>Taxon classification</label><kwd>
                <named-content content-type="kingdom">Animalia</named-content>
              </kwd><kwd>
                <named-content content-type="order">Orthoptera</named-content>
              </kwd><kwd>
                <named-content content-type="family">Trigonidiidae</named-content>
              </kwd></kwd-group><mixed-citation publication-type="journal"><person-group><name><surname>He</surname><given-names>Zhi-Xin</given-names></name><name><surname>Ma</surname><given-names>Li-Bin</given-names></name><name><surname>Zhang</surname><given-names>Tao</given-names></name><name><surname>Miao</surname><given-names>Xiao-Lan</given-names></name></person-group><article-title>﻿<italic><tp:taxon-name><tp:taxon-name-part taxon-name-part-type="genus" reg="Flospes">Flospes</tp:taxon-name-part></tp:taxon-name></italic> gen. nov. (<tp:taxon-name><tp:taxon-name-part taxon-name-part-type="order">Orthoptera</tp:taxon-name-part></tp:taxon-name>, <tp:taxon-name><tp:taxon-name-part taxon-name-part-type="family">Trigonidiidae</tp:taxon-name-part></tp:taxon-name>, <tp:taxon-name><tp:taxon-name-part taxon-name-part-type="subfamily">Trigonidiinae</tp:taxon-name-part></tp:taxon-name>), a genus of swordtail crickets from China, with two new species and new combinations</article-title><source>Zookeys</source><day>24</day><month>03</month><year>2022</year><volume>1090</volume><fpage>113</fpage><lpage>128</lpage><pub-id pub-id-type="doi">10.3897/zookeys.1090.77830</pub-id></mixed-citation></tp:treatment-meta><tp:nomenclature><label>﻿</label><tp:taxon-name>
              <object-id xmlns:xlink="http://www.w3.org/1999/xlink" content-type="arpha" xlink:type="simple">CB190F40-C9CD-504A-B776-48566143328E</object-id>
              <tp:taxon-name-part taxon-name-part-type="genus" reg="Flospes">Flospes</tp:taxon-name-part>
              <tp:taxon-name-part taxon-name-part-type="species" reg="fujianensis">fujianensis</tp:taxon-name-part>
            </tp:taxon-name><tp:taxon-status xmlns:xlink="http://www.w3.org/1999/xlink" xlink:type="simple">comb. nov.</tp:taxon-status><xref ref-type="fig" rid="F1">Chinese name: 福建花蛉蟋 Figs 1</xref><xref ref-type="fig" rid="F2">, 2</xref><xref ref-type="fig" rid="F3">, 3</xref><xref ref-type="fig" rid="F4">, 4</xref><tp:nomenclature-citation-list><tp:nomenclature-citation><tp:taxon-name>
                  <tp:taxon-name-part taxon-name-part-type="genus" reg="Amusurgus">Amusurgus</tp:taxon-name-part>
                  <tp:taxon-name-part taxon-name-part-type="species" reg="fujianensis">fujianensis</tp:taxon-name-part>
                </tp:taxon-name><comment>Wang, Zheng &amp; Wu, 1999: 114</comment></tp:nomenclature-citation><tp:nomenclature-citation><tp:taxon-name><tp:taxon-name-part taxon-name-part-type="genus" reg="Amusurgus">Amusurgus</tp:taxon-name-part> (<tp:taxon-name-part taxon-name-part-type="subgenus" reg="Paranaxipha">Paranaxipha</tp:taxon-name-part>) <tp:taxon-name-part taxon-name-part-type="species" reg="fujianensis">fujianensis</tp:taxon-name-part></tp:taxon-name><comment>(= <tp:taxon-name><tp:taxon-name-part taxon-name-part-type="genus" reg="Sectus">Sectus</tp:taxon-name-part><tp:taxon-name-part taxon-name-part-type="species" reg="fujianensis">fujianensis</tp:taxon-name-part></tp:taxon-name>), <xref ref-type="bibr" rid="B9">He et al. 2010</xref>: 60; <xref ref-type="bibr" rid="B10">He et al. 2020</xref>:126. misidentification of <tp:taxon-name><tp:taxon-name-part taxon-name-part-type="genus" reg="Flospes">F.</tp:taxon-name-part><tp:taxon-name-part taxon-name-part-type="species" reg="viridipennis">viridipennis</tp:taxon-name-part></tp:taxon-name> sp. nov.</comment></tp:nomenclature-citation></tp:nomenclature-citation-list></tp:nomenclature><tp:treatment-sec sec-type="material" id="SECID0EINAE"><title>Materials examined.</title><p><bold>China</bold>: 3 males, 3 females; Guangdong, Nanling National Nature Reserve, bush leaves, 24.93°N, 113.04°E, 5.VIII.2019, Zhixin He &amp; Tao Zhang, sweep net, leg. (<named-content xmlns:xlink="http://www.w3.org/1999/xlink" content-type="dwc:institutional_code" xlink:type="simple">SNNU</named-content>).</p></tp:treatment-sec><tp:treatment-sec sec-type="redescription" id="SECID0EUNAE"><title>Redescription.</title><p><bold>Male</bold> (Figs <xref ref-type="fig" rid="F2">2A</xref>, <xref ref-type="fig" rid="F4">4A, C, E, G</xref>). Body size small, pubescent. Head small, slightly broader than anterior margin of pronotum. Frons slightly narrower than antennal scape. Eyes large and strongly protruding to sides. Clypeus narrow, upper margin straight, and lower margin medially convex. Labrum shield-like, medially plump, and apically concave. Three apical joints of maxillary palpi distinctly elongate, and fifth joint apically truncated. Pronotum transverse, anterior margin straight, and posterior margin slightly and medially convex. Tegmina pubescent. Six primary veins staggered with numerous transverse veins between them. Visible part of hindwing is half length of tegmen. Internal tympanum large and long-oval, and external one replaced by a small pit. Hind tibia bearing three pairs of dorsal spurs.</p><fig id="F2" position="float" orientation="portrait"><object-id xmlns:xlink="http://www.w3.org/1999/xlink" content-type="doi" xlink:type="simple">10.3897/zookeys.1090.77830.figure2</object-id><object-id xmlns:xlink="http://www.w3.org/1999/xlink" content-type="arpha" xlink:type="simple">3C9138E8-6380-52AE-B338-05B883A9B57B</object-id><label>Figure 2.</label><caption><p>Habitus photographs of <italic><tp:taxon-name><tp:taxon-name-part taxon-name-part-type="genus" reg="Flospes">Flospes</tp:taxon-name-part><tp:taxon-name-part taxon-name-part-type="species" reg="fujianensis">fujianensis</tp:taxon-name-part></tp:taxon-name></italic><bold>A</bold> male <bold>B</bold> female. Scale bar: 2 <abbrev xmlns:xlink="http://www.w3.org/1999/xlink" xlink:title="millimeters" id="ABBRID0E2OAE" xlink:type="simple">mm</abbrev></p></caption><graphic xmlns:xlink="http://www.w3.org/1999/xlink" xlink:href="zookeys-1090-113-g002.jpg" position="float" orientation="portrait" xlink:type="simple" id="oo_663180.jpg"><uri content-type="original_file" xlink:type="simple">https://binary.pensoft.net/fig/663180</uri></graphic></fig><p><bold><italic>Genitalia</italic></bold> (Fig. <xref ref-type="fig" rid="F3">3A–C</xref>). Lateral lobes of epiphallus stick-like, apically blunt, and almost straight in dorsal view. Ectoparamere spoon-like, with sclerotized margin and membranous remainder portion. Rami very short. Ectophallic and endophallic apodemes greatly surpass the rami.</p><fig id="F3" position="float" orientation="portrait"><object-id xmlns:xlink="http://www.w3.org/1999/xlink" content-type="doi" xlink:type="simple">10.3897/zookeys.1090.77830.figure3</object-id><object-id xmlns:xlink="http://www.w3.org/1999/xlink" content-type="arpha" xlink:type="simple">A73DD4DB-5B37-5036-AED8-07452825431D</object-id><label>Figure 3.</label><caption><p>Male genitalia of <italic><tp:taxon-name><tp:taxon-name-part taxon-name-part-type="genus" reg="Flospes">Flospes</tp:taxon-name-part><tp:taxon-name-part taxon-name-part-type="species" reg="fujianensis">fujianensis</tp:taxon-name-part></tp:taxon-name></italic><bold>A</bold> dorsal view <bold>B</bold> lateral view <bold>C</bold> ventral view.</p></caption><graphic xmlns:xlink="http://www.w3.org/1999/xlink" xlink:href="zookeys-1090-113-g003.jpg" position="float" orientation="portrait" xlink:type="simple" id="oo_663181.jpg"><uri content-type="original_file" xlink:type="simple">https://binary.pensoft.net/fig/663181</uri></graphic></fig><p><bold>Female</bold> (Figs <xref ref-type="fig" rid="F2">2B</xref>, <xref ref-type="fig" rid="F4">4B, D, F</xref>). Resembles male. Longitudinal veins of tegmen parallel, with a few pale transverse veins forming several rectangular cells (filled with brown). Ovipositor not surpassing hindwings. Dorsal and ventral margins of basal ovipositor smooth and faintly narrowing, and both margins of apical part slightly denticulated and apically bent upwards.</p><p><bold>Coloration.</bold> Body yellowish-brown. Pronotum brown. Fore and middle femur darkly colored. Hind femur bearing two dark bands (middle one and apical one). Tarsus darkly color. Cercus black and white.</p><p><bold>Measurements.</bold> Male: <abbrev xmlns:xlink="http://www.w3.org/1999/xlink" xlink:title="body length (from head to apical hindwing)" id="ABBRID0EARAE" xlink:type="simple">BL</abbrev> 5.08–5.73, <abbrev xmlns:xlink="http://www.w3.org/1999/xlink" xlink:title="pronotal length" id="ABBRID0EERAE" xlink:type="simple">PL</abbrev> 0.66–0.75, <abbrev xmlns:xlink="http://www.w3.org/1999/xlink" xlink:title="tegmen length" id="ABBRID0EIRAE" xlink:type="simple">TL</abbrev> 4.00–4.60, <abbrev xmlns:xlink="http://www.w3.org/1999/xlink" xlink:title="hind femur length" id="ABBRID0EMRAE" xlink:type="simple">HFL</abbrev> 4.22–4.69. Female: <abbrev xmlns:xlink="http://www.w3.org/1999/xlink" xlink:title="body length (from head to apical hindwing)" id="ABBRID0EQRAE" xlink:type="simple">BL</abbrev> 5.61–6.42, <abbrev xmlns:xlink="http://www.w3.org/1999/xlink" xlink:title="pronotal length" id="ABBRID0EURAE" xlink:type="simple">PL</abbrev> 0.90–1.04, <abbrev xmlns:xlink="http://www.w3.org/1999/xlink" xlink:title="tegmen length" id="ABBRID0EYRAE" xlink:type="simple">TL</abbrev> 4.28–4.77, <abbrev xmlns:xlink="http://www.w3.org/1999/xlink" xlink:title="hind femur length" id="ABBRID0E3RAE" xlink:type="simple">HFL</abbrev> 4.59–5.11, <abbrev xmlns:xlink="http://www.w3.org/1999/xlink" xlink:title="ovipositor length" id="ABBRID0EASAE" xlink:type="simple">OL</abbrev> 2.40–2.74.</p></tp:treatment-sec><tp:treatment-sec sec-type="distribution" id="SECID0EESAE"><title>Distribution</title><p><bold>(Fig. <xref ref-type="fig" rid="F1">1</xref>).</bold> China (Fujian, Guangdong).</p></tp:treatment-sec><tp:treatment-sec sec-type="remarks" id="SECID0ERSAE"><title>Remarks.</title><p>This species was first described from Fujian Province, China. Its primary characteristics are body brown, leg and cercus black and white, tegmen brown, and armed with rod-like lateral lobe on the epiphallus and an enormously enlarged, rounded ectoparamere. <xref ref-type="bibr" rid="B9">He et al. (2010)</xref> described some specimens found in Hainan, Zhejiang, and Yunnan provinces as <italic><tp:taxon-name><tp:taxon-name-part taxon-name-part-type="genus" reg="Amusurgus">A.</tp:taxon-name-part><tp:taxon-name-part taxon-name-part-type="species" reg="fujianensis">fujianensis</tp:taxon-name-part></tp:taxon-name></italic>, but these specimens bear a greenish-brown tegmen and squared ectoparamere. We checked specimens collected from Hainan Province and discovered that they are consistent with the description of “<italic><tp:taxon-name><tp:taxon-name-part taxon-name-part-type="genus" reg="Amusurgus">A.</tp:taxon-name-part><tp:taxon-name-part taxon-name-part-type="species" reg="fujianensis">fujianensis</tp:taxon-name-part></tp:taxon-name></italic>” in <xref ref-type="bibr" rid="B9">He et al. (2010)</xref>. Our specimens from Guangdong Province are consistent with the original description of <italic><tp:taxon-name><tp:taxon-name-part taxon-name-part-type="genus" reg="Amusurgus">A.</tp:taxon-name-part><tp:taxon-name-part taxon-name-part-type="species" reg="fujianensis">fujianensis</tp:taxon-name-part></tp:taxon-name></italic> by <xref ref-type="bibr" rid="B16">Wang et al. (1999)</xref>. As a result, we redescribe <italic><tp:taxon-name><tp:taxon-name-part taxon-name-part-type="genus" reg="Amusurgus">A.</tp:taxon-name-part><tp:taxon-name-part taxon-name-part-type="species" reg="fujianensis">fujianensis</tp:taxon-name-part></tp:taxon-name></italic> here from our Guangdong specimens and judge that “<italic><tp:taxon-name><tp:taxon-name-part taxon-name-part-type="genus" reg="Amusurgus">A.</tp:taxon-name-part><tp:taxon-name-part taxon-name-part-type="species" reg="fujianensis">fujianensis</tp:taxon-name-part></tp:taxon-name></italic>” of <xref ref-type="bibr" rid="B9">He et al. (2010)</xref> is a misidentification (see Remarks below under <italic><tp:taxon-name><tp:taxon-name-part taxon-name-part-type="genus" reg="Flospes">Flospes</tp:taxon-name-part><tp:taxon-name-part taxon-name-part-type="species" reg="viridipennis">viridipennis</tp:taxon-name-part></tp:taxon-name></italic> He &amp; Ma, sp. nov.).</p></tp:treatment-sec><tp:treatment-sec><!--Section generated to contain objects referenced in tp:taxon-treatment.--><fig id="F1" position="float" orientation="portrait"><object-id xmlns:xlink="http://www.w3.org/1999/xlink" content-type="doi" xlink:type="simple">10.3897/zookeys.1090.77830.figure1</object-id><object-id xmlns:xlink="http://www.w3.org/1999/xlink" content-type="arpha" xlink:type="simple">B6C64777-7676-5A9E-BB3D-1E58FA77AE55</object-id><label>Figure 1.</label><caption><p>Distribution of <italic><tp:taxon-name><tp:taxon-name-part taxon-name-part-type="genus" reg="Flospes">Flospes</tp:taxon-name-part></tp:taxon-name></italic> species in China.</p></caption><graphic xmlns:xlink="http://www.w3.org/1999/xlink" xlink:href="zookeys-1090-113-g001.jpg" position="float" orientation="portrait" xlink:type="simple" id="oo_663179.jpg"><uri content-type="original_file" xlink:type="simple">https://binary.pensoft.net/fig/663179</uri></graphic></fig><fig id="F4" position="float" orientation="portrait"><object-id xmlns:xlink="http://www.w3.org/1999/xlink" content-type="doi" xlink:type="simple">10.3897/zookeys.1090.77830.figure4</object-id><object-id xmlns:xlink="http://www.w3.org/1999/xlink" content-type="arpha" xlink:type="simple">BDA5415B-F4DF-5A1E-A349-3247BB6F7B09</object-id><label>Figure 4.</label><caption><p><italic><tp:taxon-name><tp:taxon-name-part taxon-name-part-type="genus" reg="Flospes">Flospes</tp:taxon-name-part><tp:taxon-name-part taxon-name-part-type="species" reg="fujianensis">fujianensis</tp:taxon-name-part></tp:taxon-name></italic> comb. nov. <bold>A</bold> lateral view of male <bold>B</bold> lateral view of female <bold>C</bold> male tegmen <bold>D</bold> female tegmen <bold>E</bold> face in anterior view <bold>F</bold> female ovipositor in lateral view <bold>G</bold> lateral view of hind femur. Scale bars: 0.5mm.</p></caption><graphic xmlns:xlink="http://www.w3.org/1999/xlink" xlink:href="zookeys-1090-113-g004.jpg" position="float" orientation="portrait" xlink:type="simple" id="oo_663182.jpg"><uri content-type="original_file" xlink:type="simple">https://binary.pensoft.net/fig/663182</uri></graphic></fig></tp:treatment-sec><ref-list><ref id="B9"><mixed-citation xmlns:xlink="http://www.w3.org/1999/xlink" xlink:type="simple"><person-group><name name-style="western"><surname>He</surname><given-names>ZQ</given-names></name><name name-style="western"><surname>Li</surname><given-names>K</given-names></name><name name-style="western"><surname>Fang</surname><given-names>Y</given-names></name><name name-style="western"><surname>Liu</surname><given-names>XW</given-names></name></person-group> (<year>2010</year>) <article-title>A taxonomic study of the genus <tp:taxon-name><tp:taxon-name-part taxon-name-part-type="genus">Amusurgus</tp:taxon-name-part></tp:taxon-name> Brunner von Wanttenwyl from China (<tp:taxon-name><tp:taxon-name-part taxon-name-part-type="order">Orthoptera</tp:taxon-name-part></tp:taxon-name>, <tp:taxon-name><tp:taxon-name-part taxon-name-part-type="family">Gryllidae</tp:taxon-name-part></tp:taxon-name>, <tp:taxon-name><tp:taxon-name-part taxon-name-part-type="subfamily">Trigonidiinae</tp:taxon-name-part></tp:taxon-name>).</article-title><source>Zootaxa</source><volume>2423</volume>(<issue>1</issue>): <fpage>55</fpage>–<lpage>62</lpage>. <ext-link xlink:type="simple" ext-link-type="doi" xlink:href="10.11646/zootaxa.2423.1.4">https://doi.org/10.11646/zootaxa.2423.1.4</ext-link></mixed-citation></ref><ref id="B10"><mixed-citation xmlns:xlink="http://www.w3.org/1999/xlink" xlink:type="simple"><person-group><name name-style="western"><surname>He</surname><given-names>ZQ</given-names></name><name name-style="western"><surname>Shen</surname><given-names>CZ</given-names></name><name name-style="western"><surname>Wu</surname><given-names>X</given-names></name></person-group> (<year>2020</year>) <article-title>The first phylogenetic study of sword-tail crickets from China inferred from COI, 18S and 28S genes, with the establishment of two new genera and description of one new species (<tp:taxon-name><tp:taxon-name-part taxon-name-part-type="order">Orthoptera</tp:taxon-name-part></tp:taxon-name>: <tp:taxon-name><tp:taxon-name-part taxon-name-part-type="superfamily">Grylloidea</tp:taxon-name-part></tp:taxon-name>: <tp:taxon-name><tp:taxon-name-part taxon-name-part-type="family">Trigonidiidae</tp:taxon-name-part></tp:taxon-name>).</article-title><source>Zootaxa</source><volume>4890</volume>(<issue>1</issue>): <fpage>119</fpage>–<lpage>128</lpage>. <ext-link xlink:type="simple" ext-link-type="doi" xlink:href="10.11646/zootaxa.4890.1.7">https://doi.org/10.11646/zootaxa.4890.1.7</ext-link></mixed-citation></ref><ref id="B16"><mixed-citation xmlns:xlink="http://www.w3.org/1999/xlink" xlink:type="simple"><person-group><name name-style="western"><surname>Wang</surname><given-names>Y</given-names></name><name name-style="western"><surname>Zheng</surname><given-names>YF</given-names></name><name name-style="western"><surname>Wu</surname><given-names>FC</given-names></name></person-group> (<year>1999</year>) <article-title><tp:taxon-name><tp:taxon-name-part taxon-name-part-type="order">Orthoptera</tp:taxon-name-part></tp:taxon-name>: <tp:taxon-name><tp:taxon-name-part taxon-name-part-type="superfamily">Grylloidea</tp:taxon-name-part></tp:taxon-name>: <tp:taxon-name><tp:taxon-name-part taxon-name-part-type="family">Gryllidae</tp:taxon-name-part></tp:taxon-name>.</article-title> In: <person-group><name name-style="western"><surname>Huang</surname><given-names>BK</given-names></name></person-group> (<role>Ed.</role>) <issue-title>Fauna of Insects Fujian Province of China, Volume 1.</issue-title><source>Fujian Science &amp; Technology Publishing House, Fuzhou</source>, <fpage>107</fpage>–<lpage>119</lpage>.</mixed-citation></ref></ref-list></tp:taxon-treatment>
