# Supplementary material for: ﻿Flospes gen. nov. (Orthoptera, Trigonidiidae, Trigonidiinae), a genus of swordtail crickets from China, with two new species and new combinations
Source: Zookeys. 2022 Mar 24;1090:113–28. doi: 10.3897/zookeys.1090.77830 (PMC8971124; doi:10.3897/zookeys.1090.77830)
Supplement: XML Treatment for Flospes guangxiensis [file zookeys.1090.77830-treatment4.xml]

<!DOCTYPE tp:taxon-treatment
  PUBLIC "-//TaxonX//DTD Taxonomic Treatment Publishing DTD v0 20100105//EN" "tax-treatment-NSO.dtd">
<tp:taxon-treatment xmlns:tp="http://www.plazi.org/taxpub"><tp:treatment-meta><kwd-group><label>Taxon classification</label><kwd>
                <named-content content-type="kingdom">Animalia</named-content>
              </kwd><kwd>
                <named-content content-type="order">Orthoptera</named-content>
              </kwd><kwd>
                <named-content content-type="family">Trigonidiidae</named-content>
              </kwd></kwd-group><mixed-citation publication-type="journal"><person-group><name><surname>He</surname><given-names>Zhi-Xin</given-names></name><name><surname>Ma</surname><given-names>Li-Bin</given-names></name><name><surname>Zhang</surname><given-names>Tao</given-names></name><name><surname>Miao</surname><given-names>Xiao-Lan</given-names></name></person-group><article-title>﻿<italic><tp:taxon-name><tp:taxon-name-part taxon-name-part-type="genus" reg="Flospes">Flospes</tp:taxon-name-part></tp:taxon-name></italic> gen. nov. (<tp:taxon-name><tp:taxon-name-part taxon-name-part-type="order">Orthoptera</tp:taxon-name-part></tp:taxon-name>, <tp:taxon-name><tp:taxon-name-part taxon-name-part-type="family">Trigonidiidae</tp:taxon-name-part></tp:taxon-name>, <tp:taxon-name><tp:taxon-name-part taxon-name-part-type="subfamily">Trigonidiinae</tp:taxon-name-part></tp:taxon-name>), a genus of swordtail crickets from China, with two new species and new combinations</article-title><source>Zookeys</source><day>24</day><month>03</month><year>2022</year><volume>1090</volume><fpage>113</fpage><lpage>128</lpage><pub-id pub-id-type="doi">10.3897/zookeys.1090.77830</pub-id></mixed-citation></tp:treatment-meta><tp:nomenclature><label>﻿</label><tp:taxon-name>
              <object-id xmlns:xlink="http://www.w3.org/1999/xlink" content-type="arpha" xlink:type="simple">ED8B9894-64C4-508A-8639-0605A867688D</object-id>
              <tp:taxon-name-part taxon-name-part-type="genus" reg="Flospes">Flospes</tp:taxon-name-part>
              <tp:taxon-name-part taxon-name-part-type="species" reg="guangxiensis">guangxiensis</tp:taxon-name-part>
              <object-id xmlns:xlink="http://www.w3.org/1999/xlink" content-type="zoobank" xlink:type="simple">http://zoobank.org/185101ED-7820-41C2-84BA-B22DA49EE4E6</object-id>
            </tp:taxon-name><tp:taxon-authority>He &amp; Ma</tp:taxon-authority><tp:taxon-status xmlns:xlink="http://www.w3.org/1999/xlink" xlink:type="simple">sp. nov.</tp:taxon-status><xref ref-type="fig" rid="F1">Chinese name: 广西花蛉蟋 Figs 1</xref><xref ref-type="fig" rid="F5">, 5</xref><xref ref-type="fig" rid="F6">, 6</xref><xref ref-type="fig" rid="F7">, 7</xref><xref ref-type="fig" rid="F8">, 8</xref></tp:nomenclature><tp:treatment-sec sec-type="type material" id="SECID0EHXAE"><title>Type materials.</title><p><bold><italic>Holotype</italic>. China</bold>: Male, Guangxi, Longzhou, Nonggang National Nature Reserve, bush leaves, 2.X.2021, <named-content xmlns:xlink="http://www.w3.org/1999/xlink" content-type="dwc:verbatimCoordinates" xlink:type="simple"><named-content content-type="geo-json" specific-use="{&#34;type&#34;:&#34;Point&#34;,&#34;coordinates&#34;:[106.960000,22.460000]}" id="NCID0EVXAE" xlink:type="simple">22.46°N, 106.96°E</named-content></named-content>, Zhixin He &amp; Ning Wang, sweep net, leg. <bold><italic>Paratypes</italic>.</bold> 1 male, 2 females, same data as holotype (<named-content xmlns:xlink="http://www.w3.org/1999/xlink" content-type="dwc:institutional_code" xlink:type="simple">SNNU</named-content>).</p><fig id="F4" position="float" orientation="portrait"><object-id xmlns:xlink="http://www.w3.org/1999/xlink" content-type="doi" xlink:type="simple">10.3897/zookeys.1090.77830.figure4</object-id><object-id xmlns:xlink="http://www.w3.org/1999/xlink" content-type="arpha" xlink:type="simple">BDA5415B-F4DF-5A1E-A349-3247BB6F7B09</object-id><label>Figure 4.</label><caption><p><italic><tp:taxon-name><tp:taxon-name-part taxon-name-part-type="genus" reg="Flospes">Flospes</tp:taxon-name-part><tp:taxon-name-part taxon-name-part-type="species" reg="fujianensis">fujianensis</tp:taxon-name-part></tp:taxon-name></italic> comb. nov. <bold>A</bold> lateral view of male <bold>B</bold> lateral view of female <bold>C</bold> male tegmen <bold>D</bold> female tegmen <bold>E</bold> face in anterior view <bold>F</bold> female ovipositor in lateral view <bold>G</bold> lateral view of hind femur. Scale bars: 0.5mm.</p></caption><graphic xmlns:xlink="http://www.w3.org/1999/xlink" xlink:href="zookeys-1090-113-g004.jpg" position="float" orientation="portrait" xlink:type="simple" id="oo_663182.jpg"><uri content-type="original_file" xlink:type="simple">https://binary.pensoft.net/fig/663182</uri></graphic></fig></tp:treatment-sec><tp:treatment-sec sec-type="description" id="SECID0EIZAE"><title>Description.</title><p><bold>Male</bold> (Figs <xref ref-type="fig" rid="F5">5A</xref>, <xref ref-type="fig" rid="F6">6A</xref>, <xref ref-type="fig" rid="F7">7A, C, E, G</xref>). Body size small. Head small, slightly broader than anterior of pronotum. Frons as wide as antennal scape. Eyes large and protruding laterally. Three apical joints of maxillary palpi distinctly elongate, and the fifth joint apically truncated. Pronotum transverse, posterior margin broader than the anterior one. Tegmen extending over abdominal apex, and bearing six staggered primary veins with many transverse veins between them. The visible part of hindwing half length of tegmen. Internal tympanum large and long-oval, and external one shaped like a small pit. The hind tibia bears three dorsal spurs on each side.</p><fig id="F5" position="float" orientation="portrait"><object-id xmlns:xlink="http://www.w3.org/1999/xlink" content-type="doi" xlink:type="simple">10.3897/zookeys.1090.77830.figure5</object-id><object-id xmlns:xlink="http://www.w3.org/1999/xlink" content-type="arpha" xlink:type="simple">C57A3A69-5BD2-5377-9832-24D24F7B1769</object-id><label>Figure 5.</label><caption><p>Habitus (alive) of <italic><tp:taxon-name><tp:taxon-name-part taxon-name-part-type="genus" reg="Flospes">Flospes</tp:taxon-name-part><tp:taxon-name-part taxon-name-part-type="species" reg="guangxiensis">guangxiensis</tp:taxon-name-part></tp:taxon-name></italic> sp. nov. on a leaf <bold>A</bold> male <bold>B</bold> female.</p></caption><graphic xmlns:xlink="http://www.w3.org/1999/xlink" xlink:href="zookeys-1090-113-g005.jpg" position="float" orientation="portrait" xlink:type="simple" id="oo_663183.jpg"><uri content-type="original_file" xlink:type="simple">https://binary.pensoft.net/fig/663183</uri></graphic></fig><p><bold><italic>Genitalia</italic></bold> (Fig. <xref ref-type="fig" rid="F8">8A–C</xref>). Lateral lobes of epiphallus stick-like, apically blunt, and inward curved in dorsal view. Ectoparamere roughly rectangular with the marginal part sclerotized and the remainders membranous. Ectophallic and endophallic apodemes short and not surpass rami.</p><fig id="F6" position="float" orientation="portrait"><object-id xmlns:xlink="http://www.w3.org/1999/xlink" content-type="doi" xlink:type="simple">10.3897/zookeys.1090.77830.figure6</object-id><object-id xmlns:xlink="http://www.w3.org/1999/xlink" content-type="arpha" xlink:type="simple">8CD4D964-EB51-5D3F-97E4-96B1F2B016CC</object-id><label>Figure 6.</label><caption><p>Habitus photographs of <italic><tp:taxon-name><tp:taxon-name-part taxon-name-part-type="genus" reg="Flospes">Flospes</tp:taxon-name-part><tp:taxon-name-part taxon-name-part-type="species" reg="guangxiensis">guangxiensis</tp:taxon-name-part></tp:taxon-name></italic> sp. nov. <bold>A</bold> male <bold>B</bold> female. Scale bar: 2 <abbrev xmlns:xlink="http://www.w3.org/1999/xlink" xlink:title="millimeters" id="ABBRID0E12AE" xlink:type="simple">mm</abbrev>.</p></caption><graphic xmlns:xlink="http://www.w3.org/1999/xlink" xlink:href="zookeys-1090-113-g006.jpg" position="float" orientation="portrait" xlink:type="simple" id="oo_663184.jpg"><uri content-type="original_file" xlink:type="simple">https://binary.pensoft.net/fig/663184</uri></graphic></fig><p><bold>Female</bold> (Figs <xref ref-type="fig" rid="F5">5B</xref>, <xref ref-type="fig" rid="F6">6B</xref>, <xref ref-type="fig" rid="F7">7B, D, F</xref>). Resembles male but slightly smaller. Longitudinal veins of tegmen parallel and producing rectangular cells (fill with dark brown) with a few pale transverse veins. Ovipositor not surpassing hindwings. Dorsal and ventral margins of the basal of ovipositor smooth and faintly narrowing, and both margins of apical part slightly denticulated and apically curved upwards.</p><fig id="F7" position="float" orientation="portrait"><object-id xmlns:xlink="http://www.w3.org/1999/xlink" content-type="doi" xlink:type="simple">10.3897/zookeys.1090.77830.figure7</object-id><object-id xmlns:xlink="http://www.w3.org/1999/xlink" content-type="arpha" xlink:type="simple">D2414759-2CCF-513A-ABEE-8026365F2065</object-id><label>Figure 7.</label><caption><p><italic><tp:taxon-name><tp:taxon-name-part taxon-name-part-type="genus" reg="Flospes">Flospes</tp:taxon-name-part><tp:taxon-name-part taxon-name-part-type="species" reg="guangxiensis">guangxiensis</tp:taxon-name-part></tp:taxon-name></italic> sp. nov. <bold>A</bold> lateral view of male <bold>B</bold> lateral view of female <bold>C</bold> male tegmen <bold>D</bold> female tegmen <bold>E</bold> face in anterior view <bold>F</bold> female ovipositor in lateral view <bold>G</bold> lateral view of hind femur. Scale bars: 0.5mm.</p></caption><graphic xmlns:xlink="http://www.w3.org/1999/xlink" xlink:href="zookeys-1090-113-g007.jpg" position="float" orientation="portrait" xlink:type="simple" id="oo_663185.jpg"><uri content-type="original_file" xlink:type="simple">https://binary.pensoft.net/fig/663185</uri></graphic></fig><p><bold>Coloration.</bold> Body yellowish-brown. Pronotum dark brown. Most of the fore and middle femur darkly colored, but with apex pale. Hind femur medially bears a dark brown band. Tarsus darkly colored. Cercus black and white.</p><fig id="F8" position="float" orientation="portrait"><object-id xmlns:xlink="http://www.w3.org/1999/xlink" content-type="doi" xlink:type="simple">10.3897/zookeys.1090.77830.figure8</object-id><object-id xmlns:xlink="http://www.w3.org/1999/xlink" content-type="arpha" xlink:type="simple">75FC32AF-77C9-5B3F-96D8-353499CA59EF</object-id><label>Figure 8.</label><caption><p>Male genitalia of <italic><tp:taxon-name><tp:taxon-name-part taxon-name-part-type="genus" reg="Flospes">Flospes</tp:taxon-name-part><tp:taxon-name-part taxon-name-part-type="species" reg="guangxiensis">guangxiensis</tp:taxon-name-part></tp:taxon-name></italic> sp. nov. <bold>A</bold> dorsal view <bold>B</bold> lateral view <bold>C</bold> ventral view.</p></caption><graphic xmlns:xlink="http://www.w3.org/1999/xlink" xlink:href="zookeys-1090-113-g008.jpg" position="float" orientation="portrait" xlink:type="simple" id="oo_663186.jpg"><uri content-type="original_file" xlink:type="simple">https://binary.pensoft.net/fig/663186</uri></graphic></fig><p><bold>Measurements.</bold> Male: <abbrev xmlns:xlink="http://www.w3.org/1999/xlink" xlink:title="body length (from head to apical hindwing)" id="ABBRID0E65AE" xlink:type="simple">BL</abbrev> 5.68–5.93, <abbrev xmlns:xlink="http://www.w3.org/1999/xlink" xlink:title="pronotal length" id="ABBRID0ED6AE" xlink:type="simple">PL</abbrev> 0.82–0.91, <abbrev xmlns:xlink="http://www.w3.org/1999/xlink" xlink:title="tegmen length" id="ABBRID0EH6AE" xlink:type="simple">TL</abbrev> 4.22–4.64, <abbrev xmlns:xlink="http://www.w3.org/1999/xlink" xlink:title="hind femur length" id="ABBRID0EL6AE" xlink:type="simple">HFL</abbrev> 3.82–4.21. Female: <abbrev xmlns:xlink="http://www.w3.org/1999/xlink" xlink:title="body length (from head to apical hindwing)" id="ABBRID0EP6AE" xlink:type="simple">BL</abbrev> 5.87–6.21, <abbrev xmlns:xlink="http://www.w3.org/1999/xlink" xlink:title="pronotal length" id="ABBRID0ET6AE" xlink:type="simple">PL</abbrev> 0.76–0.82, <abbrev xmlns:xlink="http://www.w3.org/1999/xlink" xlink:title="tegmen length" id="ABBRID0EX6AE" xlink:type="simple">TL</abbrev> 4.21–4.43, <abbrev xmlns:xlink="http://www.w3.org/1999/xlink" xlink:title="hind femur length" id="ABBRID0E26AE" xlink:type="simple">HFL</abbrev> 4.07–4.33, <abbrev xmlns:xlink="http://www.w3.org/1999/xlink" xlink:title="ovipositor length" id="ABBRID0EAAAG" xlink:type="simple">OL</abbrev> 2.25–2.51.</p></tp:treatment-sec><tp:treatment-sec sec-type="etymology" id="SECID0EEAAG"><title>Etymology.</title><p>The name refers to the province of China where the type locality is located.</p></tp:treatment-sec><tp:treatment-sec sec-type="distribution" id="SECID0EJAAG"><title>Distribution</title><p>(Fig. <xref ref-type="fig" rid="F1">1</xref>). China (Guangxi).</p></tp:treatment-sec><tp:treatment-sec sec-type="remarks" id="SECID0ETAAG"><title>Remarks.</title><p>This species is similar in appearance to <italic><tp:taxon-name><tp:taxon-name-part taxon-name-part-type="genus" reg="Flospes">F.</tp:taxon-name-part><tp:taxon-name-part taxon-name-part-type="species" reg="fujianensis">fujianensis</tp:taxon-name-part></tp:taxon-name></italic> and <italic><tp:taxon-name><tp:taxon-name-part taxon-name-part-type="genus" reg="Flospes">F.</tp:taxon-name-part><tp:taxon-name-part taxon-name-part-type="species" reg="denutilatus">denutilatus</tp:taxon-name-part></tp:taxon-name></italic> but differs in its squared ectoparamere (that of <italic><tp:taxon-name><tp:taxon-name-part taxon-name-part-type="genus" reg="Flospes">F.</tp:taxon-name-part><tp:taxon-name-part taxon-name-part-type="species" reg="fujianensis">fujianensis</tp:taxon-name-part></tp:taxon-name></italic> is round) and blunt apex of epiphallic lateral lobe (that of <italic><tp:taxon-name><tp:taxon-name-part taxon-name-part-type="genus" reg="Flospes">F.</tp:taxon-name-part><tp:taxon-name-part taxon-name-part-type="species" reg="denutilatus">denutilatus</tp:taxon-name-part></tp:taxon-name></italic> is acute). The transverse cells of female tegmen of the new are more darker than that of <italic><tp:taxon-name><tp:taxon-name-part taxon-name-part-type="genus" reg="Flospes">F.</tp:taxon-name-part><tp:taxon-name-part taxon-name-part-type="species" reg="fujianensis">fujianensis</tp:taxon-name-part></tp:taxon-name></italic>.</p></tp:treatment-sec><tp:treatment-sec><!--Section generated to contain objects referenced in tp:taxon-treatment.--><fig id="F1" position="float" orientation="portrait"><object-id xmlns:xlink="http://www.w3.org/1999/xlink" content-type="doi" xlink:type="simple">10.3897/zookeys.1090.77830.figure1</object-id><object-id xmlns:xlink="http://www.w3.org/1999/xlink" content-type="arpha" xlink:type="simple">B6C64777-7676-5A9E-BB3D-1E58FA77AE55</object-id><label>Figure 1.</label><caption><p>Distribution of <italic><tp:taxon-name><tp:taxon-name-part taxon-name-part-type="genus" reg="Flospes">Flospes</tp:taxon-name-part></tp:taxon-name></italic> species in China.</p></caption><graphic xmlns:xlink="http://www.w3.org/1999/xlink" xlink:href="zookeys-1090-113-g001.jpg" position="float" orientation="portrait" xlink:type="simple" id="oo_663179.jpg"><uri content-type="original_file" xlink:type="simple">https://binary.pensoft.net/fig/663179</uri></graphic></fig></tp:treatment-sec></tp:taxon-treatment>
