# Supplementary material for: ﻿Flospes gen. nov. (Orthoptera, Trigonidiidae, Trigonidiinae), a genus of swordtail crickets from China, with two new species and new combinations
Source: Zookeys. 2022 Mar 24;1090:113–28. doi: 10.3897/zookeys.1090.77830 (PMC8971124; doi:10.3897/zookeys.1090.77830)
Supplement: XML Treatment for Flospes hainanensis [file zookeys.1090.77830-treatment5.xml]

<!DOCTYPE tp:taxon-treatment
  PUBLIC "-//TaxonX//DTD Taxonomic Treatment Publishing DTD v0 20100105//EN" "tax-treatment-NSO.dtd">
<tp:taxon-treatment xmlns:tp="http://www.plazi.org/taxpub"><tp:treatment-meta><kwd-group><label>Taxon classification</label><kwd>
                <named-content content-type="kingdom">Animalia</named-content>
              </kwd><kwd>
                <named-content content-type="order">Orthoptera</named-content>
              </kwd><kwd>
                <named-content content-type="family">Trigonidiidae</named-content>
              </kwd></kwd-group><mixed-citation publication-type="journal"><person-group><name><surname>He</surname><given-names>Zhi-Xin</given-names></name><name><surname>Ma</surname><given-names>Li-Bin</given-names></name><name><surname>Zhang</surname><given-names>Tao</given-names></name><name><surname>Miao</surname><given-names>Xiao-Lan</given-names></name></person-group><article-title>﻿<italic><tp:taxon-name><tp:taxon-name-part taxon-name-part-type="genus" reg="Flospes">Flospes</tp:taxon-name-part></tp:taxon-name></italic> gen. nov. (<tp:taxon-name><tp:taxon-name-part taxon-name-part-type="order">Orthoptera</tp:taxon-name-part></tp:taxon-name>, <tp:taxon-name><tp:taxon-name-part taxon-name-part-type="family">Trigonidiidae</tp:taxon-name-part></tp:taxon-name>, <tp:taxon-name><tp:taxon-name-part taxon-name-part-type="subfamily">Trigonidiinae</tp:taxon-name-part></tp:taxon-name>), a genus of swordtail crickets from China, with two new species and new combinations</article-title><source>Zookeys</source><day>24</day><month>03</month><year>2022</year><volume>1090</volume><fpage>113</fpage><lpage>128</lpage><pub-id pub-id-type="doi">10.3897/zookeys.1090.77830</pub-id></mixed-citation></tp:treatment-meta><tp:nomenclature><label>﻿</label><tp:taxon-name>
              <object-id xmlns:xlink="http://www.w3.org/1999/xlink" content-type="arpha" xlink:type="simple">D49D6C5B-5DD1-5A1B-96CF-0F9E23668F8C</object-id>
              <tp:taxon-name-part taxon-name-part-type="genus" reg="Flospes">Flospes</tp:taxon-name-part>
              <tp:taxon-name-part taxon-name-part-type="species" reg="hainanensis">hainanensis</tp:taxon-name-part>
            </tp:taxon-name><tp:taxon-status xmlns:xlink="http://www.w3.org/1999/xlink" xlink:type="simple">comb. nov.</tp:taxon-status><tp:nomenclature-citation-list><tp:nomenclature-citation><tp:taxon-name><tp:taxon-name-part taxon-name-part-type="genus" reg="Amusurgus">Amusurgus</tp:taxon-name-part> (<tp:taxon-name-part taxon-name-part-type="subgenus" reg="Paranaxipha">Paranaxipha</tp:taxon-name-part>) <tp:taxon-name-part taxon-name-part-type="species" reg="hainanensis">hainanensis</tp:taxon-name-part></tp:taxon-name><comment><xref ref-type="bibr" rid="B9">He et al., 2010</xref>: 60</comment></tp:nomenclature-citation><tp:nomenclature-citation><tp:taxon-name>
                  <tp:taxon-name-part taxon-name-part-type="genus" reg="Sectus">Sectus</tp:taxon-name-part>
                  <tp:taxon-name-part taxon-name-part-type="species" reg="hainanensis">hainanensis</tp:taxon-name-part>
                </tp:taxon-name><comment>, Ma &amp; Pan, 2019: 567</comment></tp:nomenclature-citation></tp:nomenclature-citation-list></tp:nomenclature><tp:treatment-sec sec-type="Holotype information" id="SECID0EWEAG"><title>Holotype information.</title><p>Type locality: China. Hainan, Ledong, Jianfeng. Deposited at East China Normal University, Biology of History Museum (HSUN), Shanghai, China (not examined).</p></tp:treatment-sec><tp:treatment-sec sec-type="distribution" id="SECID0E2EAG"><title>Distribution</title><p>(Fig. <xref ref-type="fig" rid="F1">1</xref>). China (Hainan).</p></tp:treatment-sec><tp:treatment-sec sec-type="remarks" id="SECID0EFFAG"><title>Remarks.</title><p>This species has very unique male genitalia; the epiphallus is relatively short and the lateral lobe is nearly absent. These features correspond to some other genera of <tp:taxon-name><tp:taxon-name-part taxon-name-part-type="subfamily">Trigonidiinae</tp:taxon-name-part></tp:taxon-name> (e.g., <italic><tp:taxon-name><tp:taxon-name-part taxon-name-part-type="genus" reg="Sectus">Sectus</tp:taxon-name-part></tp:taxon-name></italic> and <italic><tp:taxon-name><tp:taxon-name-part taxon-name-part-type="genus" reg="Anaxiphomorpha">Anaxiphomorpha</tp:taxon-name-part></tp:taxon-name></italic>), and even species of <tp:taxon-name><tp:taxon-name-part taxon-name-part-type="subfamily">Nemobiinae</tp:taxon-name-part></tp:taxon-name>. This species has been assigned in the genus <italic><tp:taxon-name><tp:taxon-name-part taxon-name-part-type="genus" reg="Sectus">Sectus</tp:taxon-name-part></tp:taxon-name></italic> according to the genitalic form (<xref ref-type="bibr" rid="B12">Ma and Pan 2019</xref>). Because the type species of <italic><tp:taxon-name><tp:taxon-name-part taxon-name-part-type="genus" reg="Sectus">Sectus</tp:taxon-name-part></tp:taxon-name></italic> bears acoustical devices (tympana and stridulatory vein and mirror, etc.) and can sing, the placement of <italic><tp:taxon-name><tp:taxon-name-part taxon-name-part-type="genus" reg="Flospes">F.</tp:taxon-name-part><tp:taxon-name-part taxon-name-part-type="species" reg="hainanensis">hainanensis</tp:taxon-name-part></tp:taxon-name></italic>, a silent cricket species, in <italic><tp:taxon-name><tp:taxon-name-part taxon-name-part-type="genus" reg="Sectus">Sectus</tp:taxon-name-part></tp:taxon-name></italic> is unsuitable. The similar appearance of this species with <italic><tp:taxon-name><tp:taxon-name-part taxon-name-part-type="genus" reg="Flospes">F.</tp:taxon-name-part><tp:taxon-name-part taxon-name-part-type="species" reg="fujianensis">fujianensis</tp:taxon-name-part></tp:taxon-name></italic> makes it more suitable to move it to the new genus.</p></tp:treatment-sec><tp:treatment-sec><!--Section generated to contain objects referenced in tp:taxon-treatment.--><fig id="F1" position="float" orientation="portrait"><object-id xmlns:xlink="http://www.w3.org/1999/xlink" content-type="doi" xlink:type="simple">10.3897/zookeys.1090.77830.figure1</object-id><object-id xmlns:xlink="http://www.w3.org/1999/xlink" content-type="arpha" xlink:type="simple">B6C64777-7676-5A9E-BB3D-1E58FA77AE55</object-id><label>Figure 1.</label><caption><p>Distribution of <italic><tp:taxon-name><tp:taxon-name-part taxon-name-part-type="genus" reg="Flospes">Flospes</tp:taxon-name-part></tp:taxon-name></italic> species in China.</p></caption><graphic xmlns:xlink="http://www.w3.org/1999/xlink" xlink:href="zookeys-1090-113-g001.jpg" position="float" orientation="portrait" xlink:type="simple" id="oo_663179.jpg"><uri content-type="original_file" xlink:type="simple">https://binary.pensoft.net/fig/663179</uri></graphic></fig></tp:treatment-sec><ref-list><ref id="B9"><mixed-citation xmlns:xlink="http://www.w3.org/1999/xlink" xlink:type="simple"><person-group><name name-style="western"><surname>He</surname><given-names>ZQ</given-names></name><name name-style="western"><surname>Li</surname><given-names>K</given-names></name><name name-style="western"><surname>Fang</surname><given-names>Y</given-names></name><name name-style="western"><surname>Liu</surname><given-names>XW</given-names></name></person-group> (<year>2010</year>) <article-title>A taxonomic study of the genus <tp:taxon-name><tp:taxon-name-part taxon-name-part-type="genus">Amusurgus</tp:taxon-name-part></tp:taxon-name> Brunner von Wanttenwyl from China (<tp:taxon-name><tp:taxon-name-part taxon-name-part-type="order">Orthoptera</tp:taxon-name-part></tp:taxon-name>, <tp:taxon-name><tp:taxon-name-part taxon-name-part-type="family">Gryllidae</tp:taxon-name-part></tp:taxon-name>, <tp:taxon-name><tp:taxon-name-part taxon-name-part-type="subfamily">Trigonidiinae</tp:taxon-name-part></tp:taxon-name>).</article-title><source>Zootaxa</source><volume>2423</volume>(<issue>1</issue>): <fpage>55</fpage>–<lpage>62</lpage>. <ext-link xlink:type="simple" ext-link-type="doi" xlink:href="10.11646/zootaxa.2423.1.4">https://doi.org/10.11646/zootaxa.2423.1.4</ext-link></mixed-citation></ref><ref id="B12"><mixed-citation xmlns:xlink="http://www.w3.org/1999/xlink" xlink:type="simple"><person-group><name name-style="western"><surname>Ma</surname><given-names>LB</given-names></name><name name-style="western"><surname>Pan</surname><given-names>ZH</given-names></name></person-group> (<year>2019</year>) <article-title>New taxa of <tp:taxon-name><tp:taxon-name-part taxon-name-part-type="tribe">Trigonidiini</tp:taxon-name-part></tp:taxon-name> (<tp:taxon-name><tp:taxon-name-part taxon-name-part-type="order">Orthoptera</tp:taxon-name-part></tp:taxon-name>: <tp:taxon-name><tp:taxon-name-part taxon-name-part-type="superfamily">Grylloidea</tp:taxon-name-part></tp:taxon-name>: <tp:taxon-name><tp:taxon-name-part taxon-name-part-type="family">Trigonidiidae</tp:taxon-name-part></tp:taxon-name>: <tp:taxon-name><tp:taxon-name-part taxon-name-part-type="subfamily">Trigonidiinae</tp:taxon-name-part></tp:taxon-name>) from China.</article-title><source>Zootaxa</source><volume>4619</volume>(<issue>3</issue>): <fpage>563</fpage>–<lpage>570</lpage>. <ext-link xlink:type="simple" ext-link-type="doi" xlink:href="10.11646/zootaxa.4619.3.9">https://doi.org/10.11646/zootaxa.4619.3.9</ext-link></mixed-citation></ref></ref-list></tp:taxon-treatment>
