# Supplementary material for: ﻿Flospes gen. nov. (Orthoptera, Trigonidiidae, Trigonidiinae), a genus of swordtail crickets from China, with two new species and new combinations
Source: Zookeys. 2022 Mar 24;1090:113–28. doi: 10.3897/zookeys.1090.77830 (PMC8971124; doi:10.3897/zookeys.1090.77830)
Supplement: XML Treatment for Flospes viridipennis [file zookeys.1090.77830-treatment6.xml]

<!DOCTYPE tp:taxon-treatment
  PUBLIC "-//TaxonX//DTD Taxonomic Treatment Publishing DTD v0 20100105//EN" "tax-treatment-NSO.dtd">
<tp:taxon-treatment xmlns:tp="http://www.plazi.org/taxpub"><tp:treatment-meta><kwd-group><label>Taxon classification</label><kwd>
                <named-content content-type="kingdom">Animalia</named-content>
              </kwd><kwd>
                <named-content content-type="order">Orthoptera</named-content>
              </kwd><kwd>
                <named-content content-type="family">Trigonidiidae</named-content>
              </kwd></kwd-group><mixed-citation publication-type="journal"><person-group><name><surname>He</surname><given-names>Zhi-Xin</given-names></name><name><surname>Ma</surname><given-names>Li-Bin</given-names></name><name><surname>Zhang</surname><given-names>Tao</given-names></name><name><surname>Miao</surname><given-names>Xiao-Lan</given-names></name></person-group><article-title>﻿<italic><tp:taxon-name><tp:taxon-name-part taxon-name-part-type="genus" reg="Flospes">Flospes</tp:taxon-name-part></tp:taxon-name></italic> gen. nov. (<tp:taxon-name><tp:taxon-name-part taxon-name-part-type="order">Orthoptera</tp:taxon-name-part></tp:taxon-name>, <tp:taxon-name><tp:taxon-name-part taxon-name-part-type="family">Trigonidiidae</tp:taxon-name-part></tp:taxon-name>, <tp:taxon-name><tp:taxon-name-part taxon-name-part-type="subfamily">Trigonidiinae</tp:taxon-name-part></tp:taxon-name>), a genus of swordtail crickets from China, with two new species and new combinations</article-title><source>Zookeys</source><day>24</day><month>03</month><year>2022</year><volume>1090</volume><fpage>113</fpage><lpage>128</lpage><pub-id pub-id-type="doi">10.3897/zookeys.1090.77830</pub-id></mixed-citation></tp:treatment-meta><tp:nomenclature><label>﻿</label><tp:taxon-name>
              <object-id xmlns:xlink="http://www.w3.org/1999/xlink" content-type="arpha" xlink:type="simple">2C47CA05-C918-52FC-B9BF-DEC780240944</object-id>
              <tp:taxon-name-part taxon-name-part-type="genus" reg="Flospes">Flospes</tp:taxon-name-part>
              <tp:taxon-name-part taxon-name-part-type="species" reg="viridipennis">viridipennis</tp:taxon-name-part>
              <object-id xmlns:xlink="http://www.w3.org/1999/xlink" content-type="zoobank" xlink:type="simple">http://zoobank.org/5B3364B1-B998-4433-8DBD-27A324D288D5</object-id>
            </tp:taxon-name><tp:taxon-authority>He, Ma &amp; Zhang</tp:taxon-authority><tp:taxon-status xmlns:xlink="http://www.w3.org/1999/xlink" xlink:type="simple">sp. nov.</tp:taxon-status><xref ref-type="fig" rid="F1">Chinese name: 青翼花蛉蟋 Figs 1</xref><xref ref-type="fig" rid="F9">, 9</xref><xref ref-type="fig" rid="F10">, 10</xref><xref ref-type="fig" rid="F11">, 11</xref><xref ref-type="fig" rid="F12">, 12</xref><tp:nomenclature-citation-list><tp:nomenclature-citation><tp:taxon-name><tp:taxon-name-part taxon-name-part-type="genus" reg="Amusurgus">Amusurgus</tp:taxon-name-part> (<tp:taxon-name-part taxon-name-part-type="subgenus" reg="Paranaxipha">Paranaxipha</tp:taxon-name-part>) <tp:taxon-name-part taxon-name-part-type="species" reg="fujianensis">fujianensis</tp:taxon-name-part></tp:taxon-name><comment>(= <tp:taxon-name><tp:taxon-name-part taxon-name-part-type="genus" reg="Sectus">Sectus</tp:taxon-name-part><tp:taxon-name-part taxon-name-part-type="species" reg="fujianensis">fujianensis</tp:taxon-name-part></tp:taxon-name>), <xref ref-type="bibr" rid="B9">He et al. 2010</xref>: 60; <xref ref-type="bibr" rid="B10">He et al. 2020</xref>: 126. misidentification of <tp:taxon-name><tp:taxon-name-part taxon-name-part-type="genus" reg="Flospes">F.</tp:taxon-name-part><tp:taxon-name-part taxon-name-part-type="species" reg="viridipennis">viridipennis</tp:taxon-name-part></tp:taxon-name> sp. nov.</comment></tp:nomenclature-citation></tp:nomenclature-citation-list></tp:nomenclature><tp:treatment-sec sec-type="type material" id="SECID0E5KAG"><title>Type materials.</title><p><bold><italic>Holotype</italic>. China</bold>: Male, Hainan, Lingshui, Diaoluoshan National Nature Reserve, bush leaves, 14.IX.2019, <named-content xmlns:xlink="http://www.w3.org/1999/xlink" content-type="dwc:verbatimCoordinates" xlink:type="simple"><named-content content-type="geo-json" specific-use="{&#34;type&#34;:&#34;Point&#34;,&#34;coordinates&#34;:[109.920000,18.660000]}" id="NCID0EMLAG" xlink:type="simple">18.66°N, 109.92°E</named-content></named-content>, Zhixin He &amp; Tao Zhang, sweep net, leg. <bold><italic>Paratypes</italic>.</bold> 2 females, same data as holotype; 1 female, Hainan, Wuzhishan National Nature Reserve, bush leaves, 17.IX.2019, Zhixin He &amp; Tao Zhang, sweep net, leg.; 1 male, 2 females, Hainan, Ledong, Jianfengling National Nature Reserve, bush leaves, 20.IX.2019, Zhixin He &amp; Tao Zhang, sweep net, leg. (<named-content xmlns:xlink="http://www.w3.org/1999/xlink" content-type="dwc:institutional_code" xlink:type="simple">SNNU</named-content>).</p></tp:treatment-sec><tp:treatment-sec sec-type="description" id="SECID0EZLAG"><title>Description.</title><p><bold>Male</bold> (Figs <xref ref-type="fig" rid="F9">9A</xref>, <xref ref-type="fig" rid="F10">10A</xref>, <xref ref-type="fig" rid="F11">11A, C, E, G</xref>). Body size small. Head small, slightly broader than anterior margin of pronotum. Frons significantly narrower than antennal scape. Eyes large and protruding laterally. Three apical joints of maxillary palpi distinctly elongate, and fifth joint apically truncated. Pronotum transverse, posterior margin conspicuously broader than anterior one. Tegmina extending over abdominal apex, and six primary veins staggered with many transverse veins between them. Visible part of hindwing is half length of tegmen. Internal tympanum large and long-oval, external one shaped as a small pit. Hind tibia bearing three dorsal spurs on each side.</p><fig id="F9" position="float" orientation="portrait"><object-id xmlns:xlink="http://www.w3.org/1999/xlink" content-type="doi" xlink:type="simple">10.3897/zookeys.1090.77830.figure9</object-id><object-id xmlns:xlink="http://www.w3.org/1999/xlink" content-type="arpha" xlink:type="simple">2BB49356-AB45-5209-A058-2A1AD09CC1C2</object-id><label>Figure 9.</label><caption><p>Habitus (alive) of <italic><tp:taxon-name><tp:taxon-name-part taxon-name-part-type="genus" reg="Flospes">Flospes</tp:taxon-name-part><tp:taxon-name-part taxon-name-part-type="species" reg="viridipennis">viridipennis</tp:taxon-name-part></tp:taxon-name></italic> sp. nov. on leaf <bold>A</bold> male <bold>B</bold> female.</p></caption><graphic xmlns:xlink="http://www.w3.org/1999/xlink" xlink:href="zookeys-1090-113-g009.jpg" position="float" orientation="portrait" xlink:type="simple" id="oo_663187.jpg"><uri content-type="original_file" xlink:type="simple">https://binary.pensoft.net/fig/663187</uri></graphic></fig><p><bold><italic>Genitalia</italic></bold> (Fig. <xref ref-type="fig" rid="F12">12A–C</xref>). Lateral lobes of epiphallus stick-like and apically blunt. In dorsal view, these lobes are straight and hirsute on the inner margin. Ectoparamere bifurcated as two rectangular branches, and the upper larger than lower one. Rami arcuate, very long, and surpass ectophallic and endophallic apodemes.</p><fig id="F10" position="float" orientation="portrait"><object-id xmlns:xlink="http://www.w3.org/1999/xlink" content-type="doi" xlink:type="simple">10.3897/zookeys.1090.77830.figure10</object-id><object-id xmlns:xlink="http://www.w3.org/1999/xlink" content-type="arpha" xlink:type="simple">B1EE4451-DCEB-56D0-8B0C-C2D26912FD38</object-id><label>Figure 10.</label><caption><p>Habitus photographs of <italic><tp:taxon-name><tp:taxon-name-part taxon-name-part-type="genus" reg="Flospes">Flospes</tp:taxon-name-part><tp:taxon-name-part taxon-name-part-type="species" reg="viridipennis">viridipennis</tp:taxon-name-part></tp:taxon-name></italic> sp. nov. <bold>A</bold> male <bold>B</bold> female. Scale bars: 2 <abbrev xmlns:xlink="http://www.w3.org/1999/xlink" xlink:title="millimeters" id="ABBRID0ELOAG" xlink:type="simple">mm</abbrev>.</p></caption><graphic xmlns:xlink="http://www.w3.org/1999/xlink" xlink:href="zookeys-1090-113-g010.jpg" position="float" orientation="portrait" xlink:type="simple" id="oo_663188.jpg"><uri content-type="original_file" xlink:type="simple">https://binary.pensoft.net/fig/663188</uri></graphic></fig><p><bold>Female</bold> (Figs <xref ref-type="fig" rid="F9">9B</xref>, <xref ref-type="fig" rid="F10">10B</xref>, <xref ref-type="fig" rid="F11">11B, D, F</xref>). Resembles male. Body size slightly larger than male. Longitudinal veins of tegmen parallel and forming rectangular cells with some pale transverse veins (filled yellowish brown). Ovipositor falcate and similar to the species described above.</p><fig id="F11" position="float" orientation="portrait"><object-id xmlns:xlink="http://www.w3.org/1999/xlink" content-type="doi" xlink:type="simple">10.3897/zookeys.1090.77830.figure11</object-id><object-id xmlns:xlink="http://www.w3.org/1999/xlink" content-type="arpha" xlink:type="simple">69AEF978-7C4A-55B1-B9CE-7D457C15F26E</object-id><label>Figure 11.</label><caption><p><italic><tp:taxon-name><tp:taxon-name-part taxon-name-part-type="genus" reg="Flospes">Flospes</tp:taxon-name-part><tp:taxon-name-part taxon-name-part-type="species" reg="viridipennis">viridipennis</tp:taxon-name-part></tp:taxon-name></italic> sp. nov. <bold>A</bold> lateral view of male <bold>B</bold> lateral view of female <bold>C</bold> male tegmen <bold>D</bold> female tegmen <bold>E</bold> face in anterior view <bold>F</bold> female ovipositor in lateral view <bold>G</bold> lateral view of hind femur Scale bars: 0.5mm.</p></caption><graphic xmlns:xlink="http://www.w3.org/1999/xlink" xlink:href="zookeys-1090-113-g011.jpg" position="float" orientation="portrait" xlink:type="simple" id="oo_663189.jpg"><uri content-type="original_file" xlink:type="simple">https://binary.pensoft.net/fig/663189</uri></graphic></fig><p><bold>Coloration.</bold> Body greenish-brown. Head and pronotum brown. Most of the apical three joints of the maxillary pale and proximally darkly color. Tegmen yellowish-brown with green veins. The hind femur bearing an irregular dark pattern.</p><fig id="F12" position="float" orientation="portrait"><object-id xmlns:xlink="http://www.w3.org/1999/xlink" content-type="doi" xlink:type="simple">10.3897/zookeys.1090.77830.figure12</object-id><object-id xmlns:xlink="http://www.w3.org/1999/xlink" content-type="arpha" xlink:type="simple">6C9525E7-4ACD-5FC5-9DBE-DAD5B3C7DBD7</object-id><label>Figure 12.</label><caption><p>Male genitalia of <italic><tp:taxon-name><tp:taxon-name-part taxon-name-part-type="genus" reg="Flospes">Flospes</tp:taxon-name-part><tp:taxon-name-part taxon-name-part-type="species" reg="viridipennis">viridipennis</tp:taxon-name-part></tp:taxon-name></italic> sp. nov. <bold>A</bold> dorsal view <bold>B</bold> lateral view <bold>C</bold> ventral view.</p></caption><graphic xmlns:xlink="http://www.w3.org/1999/xlink" xlink:href="zookeys-1090-113-g012.jpg" position="float" orientation="portrait" xlink:type="simple" id="oo_663190.jpg"><uri content-type="original_file" xlink:type="simple">https://binary.pensoft.net/fig/663190</uri></graphic></fig><p><bold>Measurements.</bold> Male: <abbrev xmlns:xlink="http://www.w3.org/1999/xlink" xlink:title="body length (from head to apical hindwing)" id="ABBRID0EQRAG" xlink:type="simple">BL</abbrev> 5.95–6.26, <abbrev xmlns:xlink="http://www.w3.org/1999/xlink" xlink:title="pronotal length" id="ABBRID0EURAG" xlink:type="simple">PL</abbrev> 0.76–0.86, <abbrev xmlns:xlink="http://www.w3.org/1999/xlink" xlink:title="tegmen length" id="ABBRID0EYRAG" xlink:type="simple">TL</abbrev> 4.74–4.96, <abbrev xmlns:xlink="http://www.w3.org/1999/xlink" xlink:title="hind femur length" id="ABBRID0E3RAG" xlink:type="simple">HFL</abbrev> 4.26. Female: <abbrev xmlns:xlink="http://www.w3.org/1999/xlink" xlink:title="body length (from head to apical hindwing)" id="ABBRID0EASAG" xlink:type="simple">BL</abbrev> 5.64–6.15, <abbrev xmlns:xlink="http://www.w3.org/1999/xlink" xlink:title="pronotal length" id="ABBRID0EESAG" xlink:type="simple">PL</abbrev> 0.78–0.88, <abbrev xmlns:xlink="http://www.w3.org/1999/xlink" xlink:title="tegmen length" id="ABBRID0EISAG" xlink:type="simple">TL</abbrev> 4.74–5.20, <abbrev xmlns:xlink="http://www.w3.org/1999/xlink" xlink:title="hind femur length" id="ABBRID0EMSAG" xlink:type="simple">HFL</abbrev> 4.45–4.88, <abbrev xmlns:xlink="http://www.w3.org/1999/xlink" xlink:title="ovipositor length" id="ABBRID0EQSAG" xlink:type="simple">OL</abbrev> 1.94–2.19.</p></tp:treatment-sec><tp:treatment-sec sec-type="etymology" id="SECID0EUSAG"><title>Etymology.</title><p>The name refers to the green veins of the species.</p></tp:treatment-sec><tp:treatment-sec sec-type="distribution" id="SECID0EZSAG"><title>Distribution</title><p>(Fig. <xref ref-type="fig" rid="F1">1</xref>). China (Hainan, Zhejiang, Yunnan).</p></tp:treatment-sec><tp:treatment-sec sec-type="remarks" id="SECID0EDTAG"><title>Remarks.</title><p>Specimens of this species were identified as <italic><tp:taxon-name><tp:taxon-name-part taxon-name-part-type="genus" reg="Amusurgus">A.</tp:taxon-name-part><tp:taxon-name-part taxon-name-part-type="species" reg="fujianensis">fujianensis</tp:taxon-name-part></tp:taxon-name></italic> (= <italic><tp:taxon-name><tp:taxon-name-part taxon-name-part-type="genus" reg="Sectus">S.</tp:taxon-name-part><tp:taxon-name-part taxon-name-part-type="species" reg="fujianensis">fujianensis</tp:taxon-name-part></tp:taxon-name></italic>) by <xref ref-type="bibr" rid="B9">He et al. (2010)</xref>, but this is incorrect. The true <italic><tp:taxon-name><tp:taxon-name-part taxon-name-part-type="genus" reg="Amusurgus">A.</tp:taxon-name-part><tp:taxon-name-part taxon-name-part-type="species" reg="fujianensis">fujianensis</tp:taxon-name-part></tp:taxon-name></italic> bears brown veins and a rounded ectoparamere apex, whereas those assumed to be <italic><tp:taxon-name><tp:taxon-name-part taxon-name-part-type="genus" reg="Amusurgus">A.</tp:taxon-name-part><tp:taxon-name-part taxon-name-part-type="species" reg="fujianensis">fujianensis</tp:taxon-name-part></tp:taxon-name></italic> bear green veins and a squared ectoparamere apex. This species is similar with <tp:taxon-name><tp:taxon-name-part taxon-name-part-type="genus" reg="Amusurgus">Amusurgus</tp:taxon-name-part> (<tp:taxon-name-part taxon-name-part-type="subgenus" reg="Amusurgus">Amusurgus</tp:taxon-name-part>) <tp:taxon-name-part taxon-name-part-type="species" reg="xanthoneurus">xanthoneurus</tp:taxon-name-part></tp:taxon-name> (Chopard, 1940) in having green veins and the pattern of legs and cerci, but differs in the color of the apex of hind femur (black-brown in <italic><tp:taxon-name><tp:taxon-name-part taxon-name-part-type="genus" reg="Amusurgus">A.</tp:taxon-name-part><tp:taxon-name-part taxon-name-part-type="species" reg="xanthoneurus">xanthoneurus</tp:taxon-name-part></tp:taxon-name></italic> vs yellow-white in <italic><tp:taxon-name><tp:taxon-name-part taxon-name-part-type="genus" reg="Flospes">F.</tp:taxon-name-part><tp:taxon-name-part taxon-name-part-type="species" reg="viridipennis">viridipennis</tp:taxon-name-part></tp:taxon-name></italic>) and in the distance between Cu1 and Cu2 of the tegmen in females (extremely narrow in <italic><tp:taxon-name><tp:taxon-name-part taxon-name-part-type="genus" reg="Amusurgus">A.</tp:taxon-name-part><tp:taxon-name-part taxon-name-part-type="species" reg="xanthoneurus">xanthoneurus</tp:taxon-name-part></tp:taxon-name></italic> vs relatively wide in <italic><tp:taxon-name><tp:taxon-name-part taxon-name-part-type="genus" reg="Flospes">F.</tp:taxon-name-part><tp:taxon-name-part taxon-name-part-type="species" reg="viridipennis">viridipennis</tp:taxon-name-part></tp:taxon-name></italic>).</p></tp:treatment-sec><tp:treatment-sec><!--Section generated to contain objects referenced in tp:taxon-treatment.--><fig id="F1" position="float" orientation="portrait"><object-id xmlns:xlink="http://www.w3.org/1999/xlink" content-type="doi" xlink:type="simple">10.3897/zookeys.1090.77830.figure1</object-id><object-id xmlns:xlink="http://www.w3.org/1999/xlink" content-type="arpha" xlink:type="simple">B6C64777-7676-5A9E-BB3D-1E58FA77AE55</object-id><label>Figure 1.</label><caption><p>Distribution of <italic><tp:taxon-name><tp:taxon-name-part taxon-name-part-type="genus" reg="Flospes">Flospes</tp:taxon-name-part></tp:taxon-name></italic> species in China.</p></caption><graphic xmlns:xlink="http://www.w3.org/1999/xlink" xlink:href="zookeys-1090-113-g001.jpg" position="float" orientation="portrait" xlink:type="simple" id="oo_663179.jpg"><uri content-type="original_file" xlink:type="simple">https://binary.pensoft.net/fig/663179</uri></graphic></fig></tp:treatment-sec><ref-list><ref id="B9"><mixed-citation xmlns:xlink="http://www.w3.org/1999/xlink" xlink:type="simple"><person-group><name name-style="western"><surname>He</surname><given-names>ZQ</given-names></name><name name-style="western"><surname>Li</surname><given-names>K</given-names></name><name name-style="western"><surname>Fang</surname><given-names>Y</given-names></name><name name-style="western"><surname>Liu</surname><given-names>XW</given-names></name></person-group> (<year>2010</year>) <article-title>A taxonomic study of the genus <tp:taxon-name><tp:taxon-name-part taxon-name-part-type="genus">Amusurgus</tp:taxon-name-part></tp:taxon-name> Brunner von Wanttenwyl from China (<tp:taxon-name><tp:taxon-name-part taxon-name-part-type="order">Orthoptera</tp:taxon-name-part></tp:taxon-name>, <tp:taxon-name><tp:taxon-name-part taxon-name-part-type="family">Gryllidae</tp:taxon-name-part></tp:taxon-name>, <tp:taxon-name><tp:taxon-name-part taxon-name-part-type="subfamily">Trigonidiinae</tp:taxon-name-part></tp:taxon-name>).</article-title><source>Zootaxa</source><volume>2423</volume>(<issue>1</issue>): <fpage>55</fpage>–<lpage>62</lpage>. <ext-link xlink:type="simple" ext-link-type="doi" xlink:href="10.11646/zootaxa.2423.1.4">https://doi.org/10.11646/zootaxa.2423.1.4</ext-link></mixed-citation></ref><ref id="B10"><mixed-citation xmlns:xlink="http://www.w3.org/1999/xlink" xlink:type="simple"><person-group><name name-style="western"><surname>He</surname><given-names>ZQ</given-names></name><name name-style="western"><surname>Shen</surname><given-names>CZ</given-names></name><name name-style="western"><surname>Wu</surname><given-names>X</given-names></name></person-group> (<year>2020</year>) <article-title>The first phylogenetic study of sword-tail crickets from China inferred from COI, 18S and 28S genes, with the establishment of two new genera and description of one new species (<tp:taxon-name><tp:taxon-name-part taxon-name-part-type="order">Orthoptera</tp:taxon-name-part></tp:taxon-name>: <tp:taxon-name><tp:taxon-name-part taxon-name-part-type="superfamily">Grylloidea</tp:taxon-name-part></tp:taxon-name>: <tp:taxon-name><tp:taxon-name-part taxon-name-part-type="family">Trigonidiidae</tp:taxon-name-part></tp:taxon-name>).</article-title><source>Zootaxa</source><volume>4890</volume>(<issue>1</issue>): <fpage>119</fpage>–<lpage>128</lpage>. <ext-link xlink:type="simple" ext-link-type="doi" xlink:href="10.11646/zootaxa.4890.1.7">https://doi.org/10.11646/zootaxa.4890.1.7</ext-link></mixed-citation></ref></ref-list></tp:taxon-treatment>
